# Supplementary material for: An assembly of nuclear bodies associates with the active VSG expression site in African trypanosomes
Source: Nat Commun. 2022 Jan 10;13:101. doi: 10.1038/s41467-021-27625-6 (PMC8748868; doi:10.1038/s41467-021-27625-6)
Supplement: Supplementary file 4 — Source Data [file 41467_2021_27625_MOESM4_ESM.xlsx]

## Sheet: Fig. 1a
Gene	VSG2	GPEET procyclin	EP procyclin	alpha tubulin	a typical Pol II-transcribed gene
mRNA molecules produced for 60 mins	666.7	71	39	19.2	1.3

## Sheet: Fig. 1b
	Active BES splicing rate	Active VSG221 splicing rate
Log10 fold difference relative to Pol II	40	540

## Sheet: Fig. 1d
	Time post anti-U2 snRNA Morpholino transfection (mins)	221ES-promoter-MS2			221ES-telomere-MS2			rDNA-24xMS2			Tubulin-24xMS2
		Replicate 1	Replicate 2	Replicate 3	Replicate 1	Replicate 2	Replicate 3	Replicate 1	Replicate 2	Replicate 3	Replicate 1	Replicate 2	Replicate 3
	0	92	90	89	55.7692	50	53	48	52	54	18	20	20
	15	60	63	58	31.1111	28.5556	25
	30	41	43	45	3.0303	7	4
	45	40	37.5	42	5	4	3
	60	23.6	30	28	3	5	2	39	48	42	48	45	52
	120	10	12	10	4	3	3	39	47	37	40	44	50
	240	2	3	2	5	2	4	50	50	56	45	42	47

## Sheet: Fig. 1f
		ESB 1 focus			ESB multiple foci
	Time (mins)	Replicate 1	Replicate 2	Replicate 3	Replicate 1	Replicate 2	Replicate 3
	0	66	78.5714	72	0	0	0
	10	53.2609	52	54	6	16	10
	20	22.2222	37.5	30	58.3333	58.9286	56.3
	30	4.54545	15.0685	10	90.9091	79.452	83
	N.B. Remaining cells had no detectable signal

## Sheet: Fig. 2c
		1K1N n=218			1eK1N n=57			2K1N n=38			2K2N n=34
		Replicate 1	Replicate 2	Replicate 3	Replicate 1	Replicate 2	Replicate 3	Replicate 1	Replicate 2	Replicate 3	Replicate 1	Replicate 2	Replicate 3
	1 SLAB focus	65.625	55.2632	52.5641	65.5172	50	30	50	31.25	30	33.3333	57.1429	50
	2 SLAB foci	34.375	44.7368	47.4359	34.4828	50	70	50	68.75	70	60	40	45
	3 SLAB foci	0	0	0	0	5.55556	0	8.33333	6.25	0	6.6	2.8	5

## Sheet: Fig. 2e
		Distances from SLAB proteins to VSGΨ RNA-FISH signal (µm)
		SNAP3 n=57	VEX1 n=36	SLAP1 n=50
		0.354662	0.193453	0.64484
		0.161211	0.354663	0.32242
		0.93502	0.225695	0.128969
		0.193452	1.03174	0.419146
		0.54811	0.322421	0.386905
		0.290179	0.290178	0.128969
		0.77381	1.16071	0.257936
		0.257936	0.257937	0.51587
		0.515873	0.580357	0.45139
		0.161211	0.128969	0.48363
		0.16121	0.128968	0.45138
		0.193452	0.354663	0.290178
		0.193453	0.193453	0.29018
		0.74157	1.2252	0.257936
		0.193452	0.257937	0.257937
		0.451388	0.225694	1.09623
		0.290178	0.354663	0.51587
		0.064485	0.32242	0.257936
		0.290179	0.580358	0.322421
		0.096727	0.128968	0.32242
		0.032242	0.83829	1.28968
		0.90278	0.193453	0.32242
		0.161211	0.193452	0.419147
		0.386904	0.096726	0.096726
		0.483631	0.225695	0.354663
		0.193453	0.548115	0.48363
		0.193452	0.128969	0.193452
		0.93502	0.128969	0.515873
		0.032242	0.257937	0.225695
		0.225694	0.354662	0.419146
		0.70932	0.290178	1.2252
		0.41914	0.32242	0.322421
		0.451389	0.257937	0.16121
		0.257936	0	0
		0.225695	0.580357	0.064484
		0.74157	0.225695	0.257937
		0.58036		1.22519
		0.257937		0
		0.128968		1.03175
		0.193452		0.580357
		0.35467		0.451388
		0.161211		0.25
		0.96726		0.128
		0.161211		0.161
		0.32243		0.257
		0.6126		0.322
		0.290179		0.322
		0.161211		0.35
		0.32242		0.19
		0.90278		0.128
		0.32242
		0.16121
		0.386905
		0.257937
		0.128969
		0.64485
		0.257936

## Sheet: Fig. 2g
		Distances from mNG::SLAP1 to VSGΨ or MS2 RNA-FISH signals in DE KW01 cells (µm)
		V02 only to SLAP1 n=42	VSGpsi only to SLAP1 n=49
		0.096726	0.419146
		0.64484	0.386905
		0.58036	1.28968
		0.548115	0.41915
		0.290179	0.128968
		0.16121	0.225695
		0.77381	0.290179
		0.58036	0.548115
		0.225694	0.419147
		0.386905	0.225695
		0	1.16071
		0.16121	0.257937
		0.16121	0.225695
		0.257936	0.45139
		1.28969	0.70933
		0.354662	0.161211
		0.128969	0.354662
		0.32242	0.290178
		0.16121	0.257937
		0.64484	0.386905
		0	0.225695
		0.290179	0
		0.16121	0.128968
		0.257936	0.096727
		0.225694	0.257936
		0.580358	0.16121
		0.80606	0.032242
		0.419147	0.354663
		0.290179	0.548115
		0.67709	0.419147
		0.193453	0.419147
		0.225695	0.515873
		0.322421	0.451389
		0.128969	0.290178
		0.193453	0.128969
		0.257937	0.193453
		0.290179	1.06398
		0.193453	0.386905
		0.096727	0.161211
		0.032242	0.128969
		0.32242	0.096727
		0.77381	0.322421
			0.290179
			0.128968
			0
			0.67708
			0.386905
			0.290178
			0.096727

## Sheet: Fig. 3b
			SLAP1 mRNA			221ES promoter-precursor			221ES telomere (VSGΨ)			Actin pre-mRNA			rRNA precursor
			Rep 1	Rep 2	Rep 3	Rep 1	Rep 2	Rep 3	Rep 1	Rep 2	Rep 3	Rep 1	Rep 2	Rep 3	Rep 1	Rep 2	Rep 3
		0h (- Tet)	1	1	1	1	1	1	1	1	1	1	1	1	1	1	1
		16h +Tet	0.449734	0.362847	0.278456	3.14276	1.49055	1.73933	0.632583	0.379956	0.473436	9.26367	7.5108	8.9651	1.22055	0.826658	0.443606
			N.B. Data shown are percentage transcript remaining after SLAP1 RNAi

## Sheet: Fig. 3d
							SLAP1 RNAi
						Rep 1	Rep 2	Rep 3
					- Tet n=297	83.6735	84.8485	59.3985
					16h + Tet n=314	9.72222	15.534	19.4245
					N.B. Data shows percentage of cells with VSGΨ RNA-FISH signal

## Sheet: Fig. 3f
			1 ESB			Diffuse extra-nucleolar Pol I foci
			Rep 1	Rep 2	Rep 3	Rep 1	Rep 2	Rep 3
		0h -Tet	84	72	68	0	0	0
		16h + Tet	16.6667	14.0351	11.4286	66.6667	71.9298	82.8571
			N.B. Data shows percentage of 1K1N cells with an ESB after SLAP1 RNAi

[truncated: 33 more sheets: Fig. 5a, Fig. 5d, Fig. 5f, Fig. 6b, Fig. 6e, Fig. 7b, Fig. 7d, Fig. 8c, Fig. 8f, Fig. 9c, Fig. 9e, Sup Fig. 1c, Sup. Fig. 2a, Sup. Fig. 2b, Sup. Fig. 3a, Sup. Fig. 3b, Sup. Fig. 4b, Sup. Fig. 4c, Sup. Fig. 4d, Sup. Fig. 4e …]
